# Supplementary material for: Communicating social responsibilities through CSR reports: Comparative study of top European and Asia-Pacific airlines
Source: PLoS One. 2021 Oct 14;16(10):e0258687. doi: 10.1371/journal.pone.0258687 (PMC8516251; doi:10.1371/journal.pone.0258687)
Supplement: S1 File — (XLSX) [file pone.0258687.s001.xlsx]

## Sheet: GRI 401
2017	Keywords	Norwegian	Lufthansa	KLM+Air France	Aeroflot	Turkish Air	TAP air Portugal	Ryanair	Finnair	SAS	Iberia	Air Newzealand	Qantas	Virgin Australia	ANA	Cathay Pacific	Japan Airlines	Singapore	Garuda	Thai	China Southern Airlines
		Intensity	Intensity	Intensity	Intensity	Intensity	Intensity	Intensity	Intensity	Intensity	Intensity	Intensity	Intensity	Intensity	Intensity	Intensity	Intensity	Intensity	Intensity	Intensity	Intensity
	employees	130	197	128	150	159	61	65	221	57	82	117	73	0	0	0	0	0	134	166	66
	employed	20	35	39	22	25	0	58	81	17	13	0	30	0	0	33	26	125	0	16	0
	working	60	118	107	104	31	28	57	112	68	34	79	14	23	15	20	0	34	58	71	45
	leave	0	0	0	0	5	0	0	0	31	7	0	23	0	38	39	67	60	0	0	0
	turnover	0	0	0	35	3	0	0	13	0	0	0	0	0	197	60	189	137	17	0	0
	legally	90	24	0	40	0	31	0	26	0	9	0	11	0	16	7	8	11	0	26	51
	Sum：	300	374	274	351	223	120	180	453	173	145	196	151	23	266	159	290	367	209	279	162
2018	Keywords	Norwegian	Lufthansa	KLM+Air France	Aeroflot	Turkish Air	TAP air Portugal	Ryanair	Finnair	SAS	Iberia	Air Newzealand	Qantas	Virgin Australia	ANA	Cathay Pacific	Japan Airlines	Singapore	Garuda	Thai	China Southern Airlines
	employees	148	256	10	187	160	86	48	78	113	72	62	66	0	159	118	43	219	181	127	41
	employed	19	0	0	33	25	0	51	36	20	0	0	35	0	12	32	0	24	0	0	0
	working	59	172	0	140	39	20	60	59	10	24	62	14	23	106	57	153	77	48	58	43
	leave	0	0	0	0	0	0	9	0	29	2	3	21	0	0	4	13	12	27	0	0
	turnover	0	0	0	35	4	0	0	3	0	0	0	0	0	0	4	0	6	0	0	0
	legally	91	70	0	39	0	31	0	0	0	0	0	11	0	23	0	16	0	0	23	54
	Sum：	317	498	10	434	228	137	168	176	172	98	127	147	23	300	215	225	338	256	208	138
2019	Keywords	Norwegian	Lufthansa	KLM+Air France	Aeroflot	Turkish Air	TAP air Portugal	Ryanair	Finnair	SAS	Iberia	Air Newzealand	Qantas	Virgin Australia	ANA	Cathay Pacific	Japan Airlines	Singapore	Garuda	Thai	China Southern Airlines
	employees	90	283	0	144	131	73	49	65	187	57	60	70	7	179	140	103	357	465	212	34
	employed	17	69	0	20	19	0	48	27	73	5	0	51	0	0	38	0	37	0	0	0
	working	74	119	0	101	62	17	59	54	161	29	59	15	31	101	86	112	161	415	90	39
	leave	0	14	0	0	0	0	0	3	33	0	7	23	0	0	5	9	44	0	0	0
	turnover	0	0	0	35	0	0	0	3	0	0	0	0	0	0	4	0	19	0	0	0
	legally	23	83	0	27	41	43	0	0	0	0	0	13	0	35	0	18	0	73	0	56
	Sum：	204	568	0	327	253	133	156	152	454	91	126	172	38	315	273	242	618	953	302	129

## Sheet: 402
2017	Keywords	Norwegian	Lufthansa	KLM+Air France	Aeroflot	Turkish Air	TAP air Portugal	Ryanair	Finnair	SAS	Iberia	Air Newzealand	Qantas	Virgin Australia	ANA	Cathay Pacific	Japan Airlines	Singapore	Garuda 2017	Thai	China Southern Airlines
		Intensity	Intensity	Intensity	Intensity	Intensity	Intensity	Intensity	Intensity	Intensity	Intensity	Intensity	Intensity	Intensity	Intensity	Intensity	Intensity	Intensity	Intensity	Intensity	Intensity
	international	80	98	48	424	85	54	107	134	19	44	85	101	8	0	33	26	125	112	311	277
	operations	462	107	73	458	103	231	500	548	82	135	52	203	12	15	20	0	34	87	385	356
	relations	186	65	29	194	53	138	286	244	0	33	0	123	0	0	0	0	0	72	204	233
	employment	20	35	39	22	25	27	58	81	17	13	25	30	5	32	0	47	14	15	16	9
	changes	157	71	19	195	26	64	130	290	20	10	50	137	1	13	21	9	12	23	84	153
	consultation	0	5	5	0	0	6	0	0	0	9	14	0	0	71	45	78	62	0	11	11
	significant	131	35	10	17	5	48	107	152	11	75	21	49	0	16	7	8	11	34	52	93
	notice	0	0	0	0	0	7	24	28	0	0	0	6	0	31	9	18	10	0	0	0
	Sum：	1036	416	223	1310	297	575	1212	1477	149	319	247	649	26	178	135	186	268	343	1063	1132
2018	Keywords	Norwegian	Lufthansa	KLM+Air France	Aeroflot	Turkish Air	TAP air Portugal	Ryanair	Finnair	SAS	Iberia	Air Newzealand	Qantas	Virgin Australia	ANA	Cathay Pacific	Japan Airlines	Singapore	Garuda 2018	Thai	China Southern Airlines
	international	81	185	1	459	104	41	106	34	30	39	34	89	2	200	60	138	54	131	270	1260
	operations	485	459	7	495	124	250	510	157	89	105	32	200	10	379	244	362	153	130	267	412
	relations	189	158	0	209	57	140	267	46	66	17	10	118	0	159	57	58	40	63	128	247
	employment	19	61	2	33	25	25	51	36	20	3	14	35	0	12	0	16	24	0	14	32
	changes	163	371	0	240	33	75	124	31	17	9	42	141	6	84	12	85	23	25	80	185
	consultation	0	0	0	0	0	8	0	0	0	4	0	0	0	0	0	0	4	25	10	0
	significant	135	155	0	96	13	51	132	34	13	30	18	48	4	35	49	24	20	36	44	120
	notice	0	0	0	0	0	9	24	0	0	3	0	0	0	0	3	0	0	0	0	0
	Sum：	1072	1389	10	1532	356	599	1214	338	235	210	150	631	22	869	425	683	318	410	813	2256
2019	Keywords	Norwegian	Lufthansa	KLM+Air France	Aeroflot	Turkish Air	TAP air Portugal	Ryanair	Finnair	SAS	Iberia	Air Newzealand	Qantas	Virgin Australia	ANA	Cathay Pacific	Japan Airlines	Singapore	Garuda 2019	Thai	China Southern Airlines
	international	73	189	0	422	151	60	108	29	93	31	45	89	27	210	68	180	68	937	306	244
	operations	290	434	2	383	280	239	527	143	584	53	24	220	58	366	199	405	239	797	341	516
	relations	134	192	0	195	181	166	287	37	212	12	0	148	0	172	57	82	103	547	179	264
	employment	17	69	0	20	19	24	48	27	73	5	10	51	10	10	38	0	37	56	18	0
	changes	108	333	0	213	106	92	126	25	188	5	36	141	31	111	88	109	43	174	153	156
	consultation	0	0	0	0	13	9	0	0	12	2	0	0	2	0	0	0	0	0	12	0
	significant	82	141	1	98	73	61	139	25	78	9	19	69	15	33	45	28	26	100	59	101
	notice	0	0	0	0	0	7	24	0	18	0	0	6	0	0	4	0	12	0	0	0
	Sum：	704	1358	3	1331	823	658	1259	286	1258	117	134	724	143	902	499	804	528	2611	1068	1281

## Sheet: 403
2017	Keywords	Norwegian	Lufthansa 2017	KLM+Air France	Aeroflot	Turkish Air	TAP air Portugal	Ryanair	Finnair	SAS	Iberia	Air Newzealand	Qantas	Virgin Australia	ANA	Cathay Pacific	Japan Airlines	Singapore	Garuda 2017	Thai	China Southern Airlines
		Intensity	Intensity	Intensity	Intensity	Intensity	Intensity	Intensity	Intensity	Intensity	Intensity	Intensity	Intensity	Intensity	Intensity	Intensity	Intensity	Intensity	Intensity	Intensity	Intensity
	work	60	118	107	104	31	28	57	112	68	34	0	14	23	42	51	19	131	58	71	45
	health	0	55	25	16	30	13	0	60	14	21	23	16	3	0	33	26	125	41	18	0
	workers	0	0	0	0	0	0	0	11	3	12	6	6	0	15	20	0	34	0	0	0
	occupational	0	25	9	26	11	0	0	70	16	11	5	0	0	38	39	67	60	17	0	0
	injuries	0	0	0	0	9	0	0	0	15	0	15	0	0	37	23	19	18	0	0	0
	control	56	23		145	13	56	111	157	15	5	13	77	0	0	4	0	5	12	131	213
	ill	0	0	0	0	0	0	0	0	0	0	0	0	3	32	0	47	14	0	0	0
	hazards	0	0	0	0	14	0	0	0	0	0	0	0	0	71	45	78	62	0	0	0
	workplace	0	0	17	0	0	0	0	0	4	4	11	0	2	0	0	0	11	0	0	0
	Sum：	116	221	158	291	108	97	168	410	135	87	73	113	31	235	215	256	460	128	220	258
2018	Keywords	Norwegian	Lufthansa 2018	KLM+Air France	Aeroflot	Turkish Air	TAP air Portugal	Ryanair	Finnair	SAS	Iberia	Air Newzealand	Qantas	Virgin Australia	ANA	Cathay Pacific	Japan Airlines	Singapore	Garuda 2018	Thai	China Southern Airlines
	work	59	108	2	140	39	29	60	59	81	24	62	14	23	106	57	153	77	48	58	42
	health	0	53	0	14	35	8	0	34	17	17	12	14	9	27	44	32	40	56	19	0
	workers	0	0	0	0	0	0	0	4	3	6	3	6	1	0	4	0	0	10	0	0
	occupational	0	14	0	29	18	0	0	28	20	0	0	0	0	0	18	0	12	0	34	0
	injuries	0	0	0	0	11	0	0	0	5	0	17	0	0	0	8	0	23	0	0	0
	control	60	106	0	162	21	46	121	14	15	10	16	79	0	41	19	25	12	40	119	231
	ill	0	0	0	0	0	0	0	0	0	5	0	0	3	0	0	0	0	0	0	0
	hazards	0	0	0	0	0	0	0	10	0	0	0	0	0	0	12	0	9	0	0	0
	workplace	0	0	0	0	0	0	0	6	6	4	8	0	1	21	6	9	13	0	0	0
	Sum：	119	281	2	345	124	83	181	155	147	66	118	113	37	195	168	219	186	154	230	273
2019	Keywords	Norwegian	Lufthansa 2019	KLM+Air France	Aeroflot	Turkish Air	TAP air Portugal	Ryanair	Finnair	SAS	Iberia	Air Newzealand	Qantas	Virgin Australia	ANA	Cathay Pacific	Japan Airlines	Singapore	Garuda 2019	Thai	China Southern Airlines
	work	74	119	0	101	62	17	59	54	161	29	59	15	31	101	86	112	161	415	90	39
	health	10	59	0	18	16	23	17	28	30	21	8	22	35	27	59	28	90	104	20	0
	workers	0	0	0	0	0	0	0	3	0	7	0	6	0	0	0	14	13	0	0	0
	occupational	0	19	0	20	11	0	10	23	17	8	0	0	0	0	24	0	24	0	0	0
	injuries	0	0	0	11	0	0	0	0	0	0	14	0	3	0	26	0	41	0	0	0
	control	47	109	0	143	69	64	124	15	90	7	7	87	17	40	24	32	49	237	140	227
	ill	0	0	0	0	0	0	0	0	0	0	0	0	4	0	0	0	23	0	0	0
	hazards	0	0	0	12	0	0	0	7	0	0	0	0	2	0	11	0	43	0	0	0
	workplace	0	0	0	0	0	0	0	6	0	4	6	17	8	15	8	17	22	0	0	0
	Sum：	131	306	0	305	158	104	210	136	298	76	94	147	100	183	238	203	466	756	250	266

## Sheet: 404
2017	Keywords	Norwegian	Lufthansa 2017	KLM+Air France	Aeroflot	Turkish Air	TAP air Portugal	Ryanair	Finnair	SAS	Iberia	Air Newzealand	Qantas	Virgin Australia	ANA	Cathay Pacific	Japan Airlines	Singapore	Garuda 2017	Thai	China Southern Airlines
		Intensity	Intensity	Intensity	Intensity	Intensity	Intensity	Intensity	Intensity	Intensity	Intensity	Intensity	Intensity	Intensity	Intensity	Intensity	Intensity	Intensity	Intensity	Intensity	Intensity
	training	0	48	46	83	98	0	53	58	15	43	19	0	2	0	33	26	125	70	104	49
	education	8	25	14	17	0	0	0	19	4	6	9	0	2	0	0	0	0	12	24	13
	skills	0	0	10	0	5	0	13	0	5	0	4	0	0	38	39	67	60	0	20	0
	programs	30	77	72	0	23	32	76	57	20	3	0	43	8	0	11	0	3	268	136	0
	review	36	0	0	63	16	13	100	39	19	17	10	51	0	37	23	19	18	8	40	35
	accordance	76	42	0	75	46	54	98	126	26	10	0	37	0	0	4	0	5	42	108	118
	performance	37	50	35	230	78	24	111	139	19	33	37	240	1	32	0	47	14	211	138	49
	career	0	7	6	0	14	0	0	10	0	3	5	0	1	0	0	0	11	12	0	21
	assistance	0	0	18	0	4	0	0	11	0	13	8	0	3	0	0	0	3	8	23	11
	Sum：	187	249	201	468	284	123	451	459	108	128	92	371	17	107	110	159	239	631	593	296
2018	Keywords	Norwegian	Lufthansa 2018	KLM+Air France	Aeroflot	Turkish Air	TAP air Portugal	Ryanair	Finnair	SAS	Iberia	Air Newzealand	Qantas	Virgin Australia	ANA	Cathay Pacific	Japan Airlines	Singapore	Garuda	Thai	China Southern Airlines
	training	7	69	1	98	113	7	56	42	15	36	0	0	0	72	39	34	133	115	100	45
	education	0	0	0	22	3	0	0	13	5	3	4	0	0	26	7	19	25	17	25	14
	skills	0	0	0	18	7	0	13	4	13	6	6	0	0	8	7	0	28	0	34	0
	programs	48	0	0	16	27	32	58	0	32	0	0	22	10	43	9	34	0	308	135	0
	review	40	37	0	73	18	15	103	13	26	8	0	36	0	26	32	19	44	19	48	35
	accordance	75	169	0	104	62	59	99	26	32	12	0	31	0	35	7	28	13	32	69	134
	performance	59	174	3	271	76	32	107	24	21	19	15	229	0	65	123	51	81	77	131	74
	career	0	0	0	0	16	0	0	4	3	5	0	0	0	9	9	9	16	9	0	24
	assistance	0	0	0	0	5	0	0	3	0	11	0	0	0	0	6	0	21	19	19	10
	Sum：	229	449	4	602	327	145	436	129	147	100	25	318	10	284	239	194	361	596	561	336
2019	Keywords	Norwegian	Lufthansa 2019	KLM+Air France	Aeroflot	Turkish Air	TAP air Portugal	Ryanair	Finnair	SAS	Iberia	Air Newzealand	Qantas	Virgin Australia	ANA	Cathay Pacific	Japan Airlines	Singapore	Garuda	Thai	China Southern Airlines
	training	0	69	1	75	197	0	53	39	30	37	9	0	12	71	57	24	96	299	91	38
	education	0	0	0	16	0	0	0	11	20	6	3	0	6	31	11	21	20	168	31	9
	skills	0	0	0	0	0	0	15	0	17	0	10	0	0	0	10	10	25	0	0	0
	programs	67	0	0	0	39	14	52	7	80	0	0	35	47	33	5	21	0	1006	97	10
	review	23	37	0	94	22	18	105	0	47	4	0	45	10	18	46	30	65	360	47	41
	accordance	62	178	0	96	104	70	101	20	121	0	0	31	0	39	9	52	24	226	105	127
	performance	53	269	0	224	100	47	122	30	91	17	11	260	11	73	67	51	70	414	147	79
	career	0	0	0	0	12	0	0	3	0	5	8	0	6	0	14	0	13	0	0	22
	assistance	0	0	0	0	12	0	0	2	0	14	11	8	6	0	10	9	23	62	29	0
	Sum：	205	553	1	505	486	149	448	112	406	83	52	379	98	265	229	218	336	2535	547	326

## Sheet: 405
2017	Keywords	Norwegian	Lufthansa	KLM+Air France	Aeroflot	Turkish Air	TAP air Portugal	Ryanair	Finnair	SAS	Iberia	Air Newzealand	Qantas	Virgin Australia	ANA	Cathay Pacific	Japan Airlines	Singapore	Garuda 2017	Thai	China Southern Airlines
		Intensity	Intensity	Intensity	Intensity	Intensity	Intensity	Intensity	Intensity	Intensity	Intensity	Intensity	Intensity	Intensity	Intensity	Intensity	Intensity	Intensity	Intensity	Intensity	Intensity
	diversity	0	44	19	0	7	0	0	26	8	21	67	0	3	42	51	19	131	36	0	10
	equal	32	23	9	18	3	0	16	43	9	11	9	11	0	0	33	26	125	30	10	0
	nations	0	28	23	0	22	0	78	22	0	16	44	9	0	38	39	67	60	52	0	33
	remuneration	159	0	0	121	0	13	60	83	0	18	4	178	0	37	23	19	18	0	68	60
	bodies	8	12	0	122	9	12	10	37	0	33	7	9	0	197	60	189	137	121	0	13
	gender	0	0	4	0	8	0	0	0	3	23	21	0	0	31	9	18	10	24	0	0
	indicators	15	22	14	64	10	8	34	33	6	0	8	10	0	345	215	338	481	263	17	106
	opportunity	11	37	19	18	19	0	16	40	18	15	46	33	0	0	0	0	0	0	16	0
	Sum：	225	129	69	325	59	33	214	244	26	122	160	217	3	690	430	676	962	526	95	222
2018	Keywords	Norwegian	Lufthansa	KLM+Air France	Aeroflot	Turkish Air	TAP air Portugal	Ryanair	Finnair	SAS	Iberia	Air Newzealand	Qantas	Virgin Australia	ANA	Cathay Pacific	Japan Airlines	Singapore	Garuda 2018	Thai	China Southern Airlines
	diversity	0	0	0	0	10	0	0	13	8	27	33	0	5	40	34	42	12	0	0	10
	equal	33	0	0	29	5	7	16	11	14	16	4	10	3	0	9	0	9	0	13	0
	nations	0	24	0	66	31	0	80	10	13	18	11	0	2	24	8	16	22	0	0	0
	remuneration	163	138	0	116	0	17	59	0	0	16	0	180	0	43	0	20	0	12	70	57
	bodies	0	0	0	130	18	9	10	3	0	14	2	8	3	28	0	9	0	0	0	12
	gender	0	0	0	0	11	0	0	0	7	18	9	0	0	0	10	0	7	12	0	0
	indicators	8	52	0	66	12	12	30	9	6	10	0	10	0	0	24	22	4	22	8	122
	opportunity	0	89	0	22	26	6	16	17	22	18	32	34	2	40	21	46	35	11	13	0
	Sum：	204	303	0	429	113	51	211	63	70	137	91	242	15	175	106	155	89	57	104	201
2019	Keywords	Norwegian	Lufthansa	KLM+Air France	Aeroflot	Turkish Air	TAP air Portugal	Ryanair	Finnair	SAS	Iberia	Air Newzealand	Qantas	Virgin Australia	ANA	Cathay Pacific	Japan Airlines	Singapore	Garuda 2019	Thai	China Southern Airlines
	diversity	0	0	0	0	0	0	11	9	16	15	20	6	7	58	38	43	0	0	0	11
	equal	29	14	0	27	10	0	18	11	31	9	2	11	3	0	11	0	0	0	19	9
	nations	12	217	1	0	38	0	90	11	20	21	14	0	7	20	7	17	41	168	45	20
	remuneration	30	274	0	101	0	20	60	0	112	44	0	204	0	52	0	31	0	113	81	53
	bodies	0	0	0	123	26	16	15	2	0	5	0	6	0	26	0	0	11	0	0	9
	gender	0	0	0	0	0	0	0	3	20	7	7	0	0	0	13	0	12	0	0	0
	indicators	12	58	0	37	19	12	31	10	12	14	0	11	6	25	27	25	11	64	22	70
	opportunity	11	90	0	24	16	0	16	17	27	9	21	16	17	50	30	29	51	0	14	0
	Sum：	94	653	1	312	109	48	241	63	238	124	64	254	40	231	126	145	126	345	181	172

## Sheet: 406
2017	Keywords	Norwegian	Lufthansa	KLM+Air France	Aeroflot	Turkish Air	TAP air Portugal	Ryanair	Finnair	SAS	Iberia	Air Newzealand	Qantas	Virgin Australia	ANA	Cathay Pacific	Japan Airlines	Singapore	Garuda 2017	Thai	China Southern Airlines
		Intensity	Intensity	Intensity	Intensity	Intensity	Intensity	Intensity	Intensity	Intensity	Intensity	Intensity	Intensity	Intensity	Intensity	Intensity	Intensity	Intensity	Intensity	Intensity	Intensity
	discrimination	0	0	3	0	4	0	0	13	0	7	4	0	0	42	51	19	131	0	0	0
	forms	11	11	12	36	20	15	43	10	10	4	0	10	0	32	0	47	14	36	30	26
	person	0	0	23	54	0	6	71	44	4	0	0	0	0	13	21	9	12	0	72	51
	effective	71	78	10	123	17	60	210	0	13	9	15	43	0	197	60	189	137	23	77	110
	elimination	0	0	0	12	0	0	18	0	0	3	0	8	0	36	4	29	15	0	0	12
	expected	66	20	6	52	5	63	99	91	4	0	12	48	0	16	7	8	11	16	28	70
	women	0	31	12	0	0	0	0	16	9	17	28	0	4	0	0	0	3	0	0	0
	Sum：	148	140	66	277	46	144	441	174	40	40	59	109	4	336	143	301	323	75	207	269
2018	Keywords	Norwegian	Lufthansa	KLM+Air France	Aeroflot	Turkish Air	TAP air Portugal	Ryanair	Finnair	SAS	Iberia	Air Newzealand	Qantas	Virgin Australia	ANA	Cathay Pacific	Japan Airlines	Singapore	Garuda 2018	Thai	China Southern Airlines
	discrimination	0	0	0	0	7	0	0	5	0	5	0	0	0	0	4	0	11	0	0	0
	forms	11	47	0	44	18	14	40	5	9	0	0	9	0	8	0	0	15	38	26	30
	person	0	17	0	57	15	0	80	10	8	7	0	6	0	20	26	58	19	12	65	37
	effective	90	321	0	147	19	53	208	19	0	6	0	42	0	81	10	45	25	30	72	114
	elimination	0	13	0	16	10	9	17	4	0	2	0	9	0	13	0	11	0	0	0	13
	expected	78	134	0	98	8	38	91	0	2	2	9	41	0	45	8	33	12	13	26	113
	women	0	0	0	0	0	0	0	10	15	14	20	0	1	9	12	0	0	0	0	0
	Sum：	179	532	0	362	77	114	436	53	34	36	29	107	1	176	60	147	82	93	189	307
2019	Keywords	Norwegian	Lufthansa	KLM+Air France	Aeroflot	Turkish Air	TAP air Portugal	Ryanair	Finnair	SAS	Iberia	Air Newzealand	Qantas	Virgin Australia	ANA	Cathay Pacific	Japan Airlines	Singapore	Garuda 2019	Thai	China Southern Airlines
	discrimination	0	0	0	0	0	0	0	2	0	3	0	0	0	0	5	0	0	0	0	0
	forms	12	43	0	37	0	16	46	4	23	0	0	10	3	0	8	0	24	161	28	29
	person	0	14	0	58	26	0	77	9	15	3	0	7	0	24	23	50	37	73	76	29
	effective	125	257	0	150	140	71	223	13	105	4	6	56	18	72	18	61	36	157	145	101
	elimination	0	0	0	13	19	0	17	3	0	7	0	16	0	15	0	19	0	0	0	12
	expected	76	120	0	112	80	44	116	0	46	3	14	53	7	47	11	41	22	60	33	96
	women	0	0	1	0	0	0	0	12	21	14	17	0	12	13	11	0	0	0	0	0
	Sum：	213	434	1	370	265	131	479	43	210	34	37	142	40	171	76	171	119	451	282	267

## Sheet: 407
2017	Keywords	Norwegian	Lufthansa	KLM+Air France	Aeroflot	Turkish Air	TAP air Portugal	Ryanair	Finnair	SAS	Iberia	Air Newzealand	Qantas	Virgin Australia	ANA	Cathay Pacific	Japan Airlines	Singapore	Garuda	Thai	China Southern Airlines
		Intensity	Intensity	Intensity	Intensity	Intensity	Intensity	Intensity	Intensity	Intensity	Intensity	Intensity	Intensity	Intensity	Intensity	Intensity	Intensity	Intensity	Intensity	Intensity	Intensity
	collective	0	28	17	18	10	9	20	43	9	13	19	0	1	42	51	19	131	8	15	10
	bargaining	0	11	0	0	4	0	0	9	2	8	0	0	0	0	33	26	125	0	0	0
	association	78	39	23	92	16	56	59	84	6	21	16	41	0	0	0	0	0	0	84	128
	freedom	0	7	0	0	3	0	0	0	0	5	0	0	0	38	39	67	60	0	0	0
	employers	20	35	39	22	0	0	58	81	0	0	0	0	0	0	4	0	5	0	16	9
	united	51	20	8	74	8	40	47	91	0	9	40	32	1	16	7	8	11	55	120	54
	Sum：	149	140	87	206	41	105	184	308	17	56	75	73	2	96	134	120	332	63	235	201
2018	Keywords	Norwegian	Lufthansa	KLM+Air France	Aeroflot	Turkish Air	TAP air Portugal	Ryanair	Finnair	SAS	Iberia	Air Newzealand	Qantas	Virgin Australia	ANA	Cathay Pacific	Japan Airlines	Singapore	Garuda	Thai	China Southern Airlines
	collective	10	23	0	26	19	11	12	24	10	13	0	0	3	7	25	0	30	12	13	12
	bargaining	0	0	0	0	8	0	0	6	2	8	0	0	0	0	0	0	6	0	0	0
	association	68	65	0	101	15	52	62	9	8	23	3	37	0	40	13	14	18	30	75	126
	freedom	0	0	0	0	5	0	0	3	0	3	0	0	0	0	0	0	4	0	0	0
	employers	0	61	0	33	0	0	51	0	20	0	14	0	0	0	32	0	24	0	0	0
	united	61	77	0	83	10	20	39	35	15	15	19	28	1	58	28	41	36	108	95	64
	Sum：	139	226	0	243	57	83	164	77	55	62	36	65	4	105	98	55	118	150	183	202
2019	Keywords	Norwegian	Lufthansa	KLM+Air France	Aeroflot	Turkish Air	TAP air Portugal	Ryanair	Finnair	SAS	Iberia	Air Newzealand	Qantas	Virgin Australia	ANA	Cathay Pacific	Japan Airlines	Singapore	Garuda	Thai	China Southern Airlines
	collective	12	28	0	19	19	10	14	20	26	10	6	6	0	0	28	12	24	0	25	10
	bargaining	0	0	0	0	0	0	0	4	0	5	0	0	0	0	0	0	0	0	0	0
	association	59	67	0	93	53	64	82	6	39	24	5	48	6	26	16	17	21	199	106	120
	freedom	0	0	0	0	0	0	0	2	0	0	0	0	0	0	0	0	0	0	0	0
	employers	0	69	0	20	19	24	48	0	73	0	10	0	0	0	38	0	37	0	0	0
	united	50	79	1	64	45	26	44	25	39	16	16	29	10	64	29	46	64	473	142	50
	Sum：	121	243	1	196	136	124	188	57	177	55	37	83	16	90	111	75	146	672	273	180

## Sheet: 408
2017	Keywords	Norwegian	Lufthansa	KLM+Air France	Aeroflot	Turkish Air	TAP air Portugal	Ryanair	Finnair	SAS	Iberia	Air Newzealand	Qantas	Virgin Australia	ANA	Cathay Pacific	Japan Airlines	Singapore	Garuda	Thai	China Southern Airlines
		Intensity	Intensity	Intensity	Intensity	Intensity	Intensity	Intensity	Intensity	Intensity	Intensity	Intensity	Intensity	Intensity	Intensity	Intensity	Intensity	Intensity	Intensity	Intensity	Intensity
	child	0	26	34	16	6	0	0	0	0	23	0	0	3	42	51	19	131	0	22	0
	labor/labour	0	19	0	0	0	22	16	0	9	24	17	0	0	32	33	73	139	9	0	10
	ilo	0	0	2	0	0	0	0	0	0	1	1	1	1	0	0	0	0	0	0	0
	age	8	0	0	0	0	9	16	0	0	0	13	3	0	0	11	0	3	0	0	0
	minimum	14	8	0	0	0	0	20	25	0	11	0	7	0	0	0	0	11	11	0	9
	countries	12	19	6	24	39	27	36	63	9	19	19	0	0	31	9	18	10	0	54	14
	Sum：	34	72	42	40	45	58	88	88	18	78	50	11	4	105	104	110	294	20	76	33
2018	Keywords	Norwegian	Lufthansa	KLM+Air France	Aeroflot	Turkish Air	TAP air Portugal	Ryanair	Finnair	SAS	Iberia	Air Newzealand	Qantas	Virgin Australia	ANA	Cathay Pacific	Japan Airlines	Singapore	Garuda	Thai	China Southern Airlines
	child	0	0	0	0	0	0	0	0	0	6	0	0	0	0	9	0	13	0	22	0
	labor/labour	0	0	0	34	3	22	0	11	10	15	7	0	0	14	20	0	21	15	23	26
	ilo	0	0	0	0	0	0	0	0	0	0	0	0	0	0	0	0	0	0	0	0
	age	9	10	1	0	18	9	0	7	2	9	2	14	0	0	7	12	16	15	30	35
	minimum	19	0	0	0	0	0	20	8	0	6	0	8	0	0	3	0	5	0	0	11
	countries	12	34	4	22	42	20	38	40	8	11	24	0	0	21	8	12	6	0	48	13
	Sum：	40	44	5	56	63	51	58	66	20	47	33	22	0	35	47	24	61	30	123	85
2019	Keywords	Norwegian	Lufthansa	KLM+Air France	Aeroflot	Turkish Air	TAP air Portugal	Ryanair	Finnair	SAS	Iberia	Air Newzealand	Qantas	Virgin Australia	ANA	Cathay Pacific	Japan Airlines	Singapore	Garuda	Thai	China Southern Airlines
	child	0	0	0	0	0	0	0	7	0	3	0	0	0	0	8	0	7	0	20	0
	labor/labour	0	0	0	21	0	16	10	13	12	8	0	0	2	21	19	15	12	0	29	20
	ilo	0	0	0	0	0	0	0	0	0	0	0	0	0	0	0	0	0	0	0	0
	age	8	18	0	12	14	10	12	5	11	4	0	14	1	0	5	10	24	0	28	35
	minimum	21	0	0	0	12	7	21	6	11	2	0	11	0	0	0	0	7	0	0	13
	countries	14	44	0	27	72	19	49	40	39	8	23	0	0	24	6	16	16	0	52	14
	Sum：	43	62	0	60	98	52	92	71	73	25	23	25	3	45	38	41	66	0	129	82

## Sheet: 409
2017	Keywords	Norwegian	Lufthansa	KLM+Air France	Aeroflot	Turkish Air	TAP air Portugal	Ryanair	Finnair	SAS	Iberia	Air Newzealand	Qantas	Virgin Australia	ANA	Cathay Pacific	Japan Airlines	Singapore	Garuda	Thai	China Southern Airlines
		Intensity	Intensity	Intensity	Intensity	Intensity	Intensity	Intensity	Intensity	Intensity	Intensity	Intensity	Intensity	Intensity	Intensity	Intensity	Intensity	Intensity	Intensity	Intensity	Intensity
	forced	0	7	0	0	0	10	10	0	0	3	0	0	0	42	51	19	131	0	24	0
	persons	0	0	23	54	0	0	71	44	4	0	0	7	0	0	0	0	0	0	72	51
	contractor	0	0	0	0	0	0	0	0	0	4	0	0	0	0	0	0	0	0	0	0
	compulsory	0	28	23	0	22	0	0	22	0	16	0	0	0	32	0	47	14	0	0	0
	convention	0	0	0	0	0	0	0	0	0	2	0	0	0	0	4	0	5	0	0	0
	products	28	51	78	90	31	48	22	91	35	48	27	12	3	38	39	67	60	52	82	29
	Sum：	28	86	124	144	53	58	103	157	39	73	27	19	3	112	94	133	210	52	178	80
2018	Keywords	Norwegian	Lufthansa	KLM+Air France	Aeroflot	Turkish Air	TAP air Portugal	Ryanair	Finnair	SAS	Iberia	Air Newzealand	Qantas	Virgin Australia	ANA	Cathay Pacific	Japan Airlines	Singapore	Garuda	Thai	China Southern Airlines
	forced	0	0	0	0	0	13	0	3	0	2	0	0	0	0	21	0	11	0	14	0
	persons	0	17	0	57	15	0	80	10	8	0	0	6	0	20	26	58	19	65	0	37
	contractor	0	0	0	0	0	0	0	0	0	0	0	0	0	0	0	0	5	0	0	0
	compulsory	0	0	0	0	0	0	0	0	0	2	0	0	0	0	3	0	5	0	0	0
	convention	0	0	0	0	0	0	0	0	0	4	0	0	0	0	0	0	0	0	0	0
	products	25	135	4	83	33	24	25	38	52	26	39	0	6	59	51	74	61	39	80	39
	Sum：	25	152	4	140	48	37	105	51	60	34	39	6	6	79	101	132	101	104	94	76
2019	Keywords	Norwegian	Lufthansa	KLM+Air France	Aeroflot	Turkish Air	TAP air Portugal	Ryanair	Finnair	SAS	Iberia	Air Newzealand	Qantas	Virgin Australia	ANA	Cathay Pacific	Japan Airlines	Singapore	Garuda	Thai	China Southern Airlines
	forced	15	0	0	11	0	11	0	6	0	3	0	0	0	0	17	8	12	0	23	0
	persons	0	14	0	58	26	0	77	9	15	0	0	7	0	24	23	50	37	73	76	29
	contractor	0	0	0	0	0	0	0	0	0	0	0	0	0	0	6	0	16	0	0	0
	compulsory	0	0	0	0	0	0	0	0	0	0	0	0	0	0	0	0	0	0	0	0
	convention	0	0	0	0	0	0	0	0	0	2	0	0	0	0	0	0	0	0	0	0
	products	25	175	0	61	70	19	22	32	107	14	41	0	25	57	56	87	71	189	128	36
	Sum：	40	189	0	130	96	30	99	47	122	19	41	7	25	81	102	145	136	262	227	65

## Sheet: 410
2017	Keywords	Norwegian	Lufthansa	KLM+Air France	Aeroflot	Turkish Air	TAP air Portugal	Ryanair	Finnair	SAS	Iberia	Air Newzealand	Qantas	Virgin Australia	ANA	Cathay Pacific	Japan Airlines	Singapore	Garuda	Thai	China Southern Airlines
		Intensity	Intensity	Intensity	Intensity	Intensity	Intensity	Intensity	Intensity	Intensity	Intensity	Intensity	Intensity	Intensity	Intensity	Intensity	Intensity	Intensity	Intensity	Intensity	Intensity
	security	42	35	8	136	61	30	99	41	10	7	7	43	1	42	51	19	131	11	83	124
	personnel	31	23	0	48	42	0	35	168	8	4	0	7	0	0	0	0	0	18	28	14
	party	96	18	0	52	5	30	44	42	4	6	8	26	0	13	21	9	12	32	109	183
	society	0	11	0	0	10	0	0	24	7	0	9	0	3	71	45	78	62	0	11	11
	third	10	25	0	27	3	14	25	16	0	6	5	9	0	0	0	0	11	11	21	27
	conduct	17	21	7	0	0	0	27	80	33	8	35	22	0	16	7	8	11	0	0	27
	Sum：	196	133	15	263	121	74	230	371	62	31	64	107	4	142	124	114	227	72	252	386
2018	Keywords	Norwegian	Lufthansa	KLM+Air France	Aeroflot	Turkish Air	TAP air Portugal	Ryanair	Finnair	SAS	Iberia	Air Newzealand	Qantas	Virgin Australia	ANA	Cathay Pacific	Japan Airlines	Singapore	Garuda	Thai	China Southern Airlines
	security	52	110	0	150	63	32	86	6	16	6	5	44	0	122	4	121	21	28	64	111
	personnel	36	0	0	42	38	7	34	58	8	10	0	7	0	36	0	23	0	27	16	14
	party	92	32	0	48	7	36	45	7	4	0	0	23	0	9	0	0	5	24	84	250
	society	0	0	2	0	6	0	0	12	11	11	9	0	2	54	4	64	0	0	11	0
	third	8	28	0	29	0	14	27	0	0	3	0	8	0	13	0	18	5	10	16	43
	conduct	15	38	0	64	30	0	23	38	29	12	13	11	0	67	48	54	91	38	42	20
	Sum：	203	208	2	333	144	89	215	121	68	42	27	93	2	301	56	280	122	127	233	438
2019	Keywords	Norwegian	Lufthansa	KLM+Air France	Aeroflot	Turkish Air	TAP air Portugal	Ryanair	Finnair	SAS	Iberia	Air Newzealand	Qantas	Virgin Australia	ANA	Cathay Pacific	Japan Airlines	Singapore	Garuda	Thai	China Southern Airlines
	security	67	97	0	117	44	39	103	5	97	4	4	57	2	136	6	142	49	133	86	77
	personnel	31	0	0	48	32	12	34	97	15	12	0	7	0	38	0	28	0	0	29	15
	party	35	33	0	45	62	46	45	5	39	0	0	31	0	10	6	0	0	229	106	198
	society	0	0	0	0	0	0	0	11	14	13	0	0	3	77	7	46	13	0	16	11
	third	0	22	0	25	26	23	28	0	11	5	0	17	3	13	7	17	14	10	79	38
	conduct	13	39	0	37	72	0	25	34	53	10	6	22	8	78	51	82	60	183	35	27
	Sum：	146	191	0	272	236	120	235	152	229	44	10	134	16	352	77	315	136	555	351	366

[truncated: 9 more sheets: 411, 412, 413, 414, 415, 416, 417, 418, 419]
