# Supplementary material for: Communicating social responsibilities through CSR reports: Comparative study of top European and Asia-Pacific airlines
Source: PLoS One. 2021 Oct 14;16(10):e0258687. doi: 10.1371/journal.pone.0258687 (PMC8516251; doi:10.1371/journal.pone.0258687)
Supplement: S2 File — (XLSX) [file pone.0258687.s002.xlsx]

## Sheet: 2017
Airlines	Year	Total Word Count of Report	GRI: 401: Employment	Standardized	402: Labor/Management Relations	Standardized	403: Occupational Health and Safety	Standardized	404: Training and Education	Standardized	405: Diversity and Equal Opportunity	Standardized	406: Non-discrimination	Standardized	407: Freedom of Association and Collective Bargaining	Standardized	408: Child Labor	Standardized	409: Forced or Compulsory Labor	Standardized	410: Security Practices	Standardized	411: Rights of Indigenous Peoples	Standardized	412: Human Rights Assessment	Standardized	413: Local Communities	Standardized	414: Supplier Social Assessment	Standardized	415: Public Policy	Standardized	416: Customer Health and Safety	Standardized	417: Marketing and Labeling	Standardized	418: Customer Privacy	Standardized	419: Socioeconomic Compliance	Standardized
Asia Pacific			Total No. of Keywords		Total No. of Keywords		Total No. of Keywords		Total No. of Keywords		Total No. of Keywords		Total No. of Keywords		Total No. of Keywords		Total No. of Keywords		Total No. of Keywords		Total No. of Keywords		Total No. of Keywords		Total No. of Keywords		Total No. of Keywords		Total No. of Keywords		Total No. of Keywords		Total No. of Keywords		Total No. of Keywords		Total No. of Keywords		Total No. of Keywords
Air Newzealand	2017	30185	196	0.649329	247	0.818287	73	0.241842	92	0.304787	206	0.682458	59	0.195461	75	0.248468	50	0.165645	27	0.0894484	64	0.212026	394	1.30528	102	0.337916	233	0.771907	277	0.917674	161	0.533378	185	0.612887	144	0.477058	91	0.301474	106	0.351168
ANA	2017	67662	266	0.393131	178	0.263072	235	0.347315	107	0.158139	690	1.01977	336	0.496586	96	0.141882	105	0.155183	112	0.165529	142	0.209867	360	0.532056	160	0.23647	128	0.189176	197	0.291153	181	0.267506	116	0.17144	73	0.107889	119	0.175874	303	0.447814
Cathay Pacific	2017	22688	159	0.700811	135	0.595028	215	0.947638	110	0.484838	430	1.89528	143	0.630289	134	0.590621	104	0.458392	94	0.414316	124	0.546544	203	0.894746	149	0.656735	103	0.453984	146	0.643512	179	0.788963	110	0.484838	104	0.458392	154	0.678773	142	0.625882
Japan Airline	2017	58442	290	0.496218	186	0.318264	256	0.438041	159	0.272065	676	1.1567	301	0.515041	120	0.205332	110	0.188221	133	0.227576	114	0.195065	356	0.609151	149	0.254954	76	0.130043	142	0.242976	150	0.256665	160	0.273776	63	0.107799	129	0.220732	293	0.501352
Qantas	2017	52516	151	0.287531	649	1.23581	113	0.215173	371	0.706451	250	0.476045	109	0.207556	73	0.139005	11	0.020946	19	0.0361795	107	0.203747	79	0.15043	239	0.455099	435	0.828319	650	0.468429	176	0.335136	241	0.458908	190	0.361795	142	0.270394	51	0.0971133
Singapore	2017	27202	367	1.34917	268	0.985222	460	1.69105	239	0.878612	962	3.5365	323	1.18741	332	1.2205	294	1.0808	210	0.772002	227	0.834497	489	1.79766	344	1.26461	184	0.676421	246	0.169105	381	1.40063	227	0.834497	275	1.01096	266	0.977869	239	0.878612
Virgin Australia	2017	2987	23	0.770003	26	0.870439	31	1.03783	17	0.569133	3	0.100435	4	0.133914	2	0.0669568	4	0.133914	3	0.100435	4	0.133914	29	0.970874	1	0.0334784	52	1.74088	46	1.54001	18	0.602611	15	0.502176	21	0.703047	5	0.167392	10	0.334784
China Southern airlines	2017	93148	162	0.173917	1132	1.21527	258	0.276979	296	0.317774	222	0.23833	269	0.288788	201	0.215786	33	0.0354275	80	0.0858848	386	0.414394	175	0.187873	329	0.353201	751	0.806244	650	0.697814	270	0.289861	518	0.556104	253	0.271611	329	0.353201	559	0.60012
Garuda	2017	49973	209	0.418226	343	0.686371	128	0.256138	631	1.26268	526	1.05257	75	0.150081	63	0.126068	20	0.0400216	52	0.104056	72	0.144078	462	0.924499	103	0.206111	183	0.366198	121	0.242131	104	0.208112	300	0.600324	127	0.254137	92	0.184099	178	0.356192
Thai	2017	88599	279	0.314902	1063	1.19979	220	0.24831	593	0.669308	111	0.125284	207	0.233637	235	0.26524	76	0.0857797	178	0.200905	252	0.284428	199	0.224608	187	0.211063	144	0.16253	1070	1.20769	497	0.560954	583	0.658021	190	0.214449	388	0.437928	351	0.396167
	SUM	97.22		5.55323		8.18755		5.70032		5.62379		10.2834		4.03876		3.21986		2.36433		2.19633		3.17856		7.59718		4.00964		6.1257		6.42049		5.24382		5.15297		3.96713		3.76774		4.5892
				97.22		97.22		97.22		97.22		97.22		97.22		97.22		97.22		97.22		97.22		97.22		97.22		97.22		97.22		97.22		97.22		97.22		97.22		97.22
			Percentage	0.0571203		0.0842168		0.0586332		0.057846		0.105774		0.0415425		0.0331193		0.0243194		0.0225914		0.0326945		0.0781442		0.041243		0.0630086		0.0660408		0.0539377		0.0530032		0.0408057		0.0387548		0.0472043
European
Lufthansa	2017	47916	374	0.780533	416	0.868186	221	0.461224	249	0.519659	166	0.34644	140	0.292178	149	0.310961	72	0.150263	86	0.179481	133	0.277569	69	0.144002	139	0.290091	807	1.6842	257	0.536355	145	0.302613	378	0.788881	54	0.112697	311	0.649053	225	0.469572
KLM+Air France	2017	27434	274	0.998761	223	0.81286	165	0.601443	201	0.732667	88	0.32077	66	0.240577	87	0.317125	42	0.153095	124	0.451994	15	0.0546767	64	0.233287	86	0.31348	128	0.466574	151	0.550412	140	0.510316	327	1.19195	238	0.867537	51	0.185901	83	0.302544
Aeroflot	2017	110135	351	0.3187	1310	1.18945	291	0.264221	468	0.424933	343	0.311436	277	0.25151	206	0.187043	40	0.0363191	144	0.130749	263	0.238798	11	0.00998774	304	0.276025	916	0.831707	534	0.484859	322	0.292368	795	0.721841	319	0.289645	497	0.451264	289	0.262405
Turkish Airlines	2017	25880	223	0.861669	297	1.1476	108	0.417311	284	1.09737	78	0.301391	46	0.177743	41	0.158423	45	0.173879	53	0.204791	121	0.467543	216	0.834621	63	0.243431	72	0.278207	216	0.834621	132	0.510046	278	1.07419	47	0.181607	90	0.347759	138	0.53323
Ryanair	2017	105620	180	0.170422	1212	1.14751	168	0.159061	451	0.427002	214	0.202613	441	0.417535	184	0.174209	88	0.0833176	103	0.0975194	230	0.217762	236	0.223443	385	0.364514	162	0.15338	589	0.55766	248	0.234804	441	0.417535	286	0.270782	363	0.343685	278	0.263208
TAP air Portugal	2017	50021	120	0.239899	575	1.14952	97	0.193919	123	0.245897	33	0.0659723	144	0.287879	105	0.209912	58	0.115951	58	0.115951	74	0.147938	74	0.147938	149	0.297875	283	0.565762	270	0.539773	212	0.423822	187	0.373843	135	0.269887	224	0.447812	67	0.133944
Finnair	2017	94580	453	0.47896	1477	1.56164	410	0.433495	459	0.485303	284	0.300275	174	0.183971	308	0.32565	88	0.0930429	157	0.165997	371	0.392261	126	0.133221	458	0.484246	499	0.527596	380	0.401776	351	0.371114	791	0.836329	183	0.193487	389	0.411292	284	0.300275
SAS	2017	8	173	2162.5	149	1862.5	135	1687.5	108	1350	44	550	40	500	17	212.5	18	225	39	487.5	62	775	9	112.5	54	675	99	1237.5	133	1662.5	55	687.5	102	1275	9	112.5	37	462.5	70	875
Norwegian	2017	77178	300	0.388712	1036	1.34235	116	0.150302	187	0.242297	225	0.291534	148	0.191764	149	0.19306	34	0.044054	28	0.0362798	196	0.253958	38	0.0492368	194	0.251367	536	0.694498	246	0.318744	418	0.541605	330	0.427583	310	0.401669	180	0.233227	71	0.0919951
Iberia	2017	19525	145	0.742638	319	1.6338	87	0.445583	128	0.65557	137	0.701665	40	0.204866	56	0.286812	78	0.399488	73	0.37388	31	0.158771	40	0.204866	108	0.553137	158	0.809219	204	1.04481	67	0.34315	179	0.916773	51	0.261204	101	0.517286	114	0.583867
		1.0518e+06	T-test	0.343441		0.342484		0.344042		0.343524		0.349422		0.344852		0.345207		0.345434		0.343667		0.343865		0.366042		0.343841		0.343232		0.343593		0.344319		0.342594		0.346744		0.343221		0.344129
	sum	16984.7		2167.48		1873.35		1690.63		1354.83		552.842		502.248		214.663		226.249		489.257		777.209		114.481		678.074		1243.51		1667.77		691.03		1281.75		115.349		466.087		877.941
				16984.7		16984.7		16984.7		16984.7		16984.7		16984.7		16984.7		16984.7		16984.7		16984.7		16984.7		16984.7		16984.7		16984.7		16984.7		16984.7		16984.7		16984.7		16984.7
			Percentage	0.127613		0.110296		0.0995379		0.0797675		0.0325493		0.0295705		0.0126386		0.0133207		0.0288056		0.0457592		0.0067402		0.0399225		0.0732134		0.0981921		0.0406853		0.0754647		0.0067913		0.0274415		0.05169

## Sheet: 2018
Airlines	Year	Total Word Count of Report	GRI: 401: Employment	Standardized	402: Labor/Management Relations	Standardized	403: Occupational Health and Safety	Standardized	404: Training and Education	Standardized	405: Diversity and Equal Opportunity	Standardized	406: Non-discrimination	Standardized	407: Freedom of Association and Collective Bargaining	Standardized	408: Child Labor	Standardized	409: Forced or Compulsory Labor	Standardized	410: Security Practices	Standardized	411: Rights of Indigenous Peoples	Standardized	412: Human Rights Assessment	Standardized	413: Local Communities	Standardized	414: Supplier Social Assessment	Standardized	415: Public Policy	Standardized	416: Customer Health and Safety	Standardized	417: Marketing and Labeling	Standardized	418: Customer Privacy	Standardized	419: Socioeconomic Compliance	Standardized
Asia Pacific			Total No. of Keywords		Total No. of Keywords		Total No. of Keywords		Total No. of Keywords		Total No. of Keywords		Total No. of Keywords		Total No. of Keywords		Total No. of Keywords		Total No. of Keywords		Total No. of Keywords		Total No. of Keywords		Total No. of Keywords		Total No. of Keywords		Total No. of Keywords		Total No. of Keywords		Total No. of Keywords		Total No. of Keywords		Total No. of Keywords		Total No. of Keywords
Air Newzealand	2018	17495	127	0.725922	150	0.857388	118	0.674478	25	0.142898	91	0.520149	29	0.165762	36	0.205773	33	0.188625	39	0.222921	27	0.15433	188	1.07459	23	0.131466	115	0.657331	183	1.04601	35	0.200057	119	0.680194	246	1.40612	26	0.148614	88	0.503001
ANA	2018	63749	300	0.470596	869	1.36316	195	0.305887	284	0.445497	175	0.274514	176	0.276083	105	0.164708	35	0.0549028	79	0.123924	301	0.472164	207	0.324711	336	0.527067	816	1.28002	824	1.29257	180	0.282357	389	0.610206	184	0.288632	269	0.421967	223	0.349809
Cathay Pacific	2018	28322	215	0.759127	425	1.5006	168	0.593178	239	0.843867	106	0.374267	60	0.211849	98	0.346021	47	0.165949	101	0.356613	56	0.197726	75	0.264812	35	0.123579	364	1.28522	245	0.865052	92	0.324836	523	1.84662	60	0.211849	162	0.571994	56	0.197726
Japan Airline	2018	59068	225	0.380917	683	1.15629	219	0.370759	194	0.328435	155	0.262409	147	0.248866	55	0.093113	24	0.0406311	132	0.223471	280	0.47403	165	0.279339	37	0.0626397	498	0.843096	703	1.19015	267	0.452021	534	0.904043	163	0.275953	251	0.424934	111	0.187919
Qantas	2018	51594	147	0.284917	631	1.22301	113	0.219018	318	0.616351	242	0.469047	107	0.207388	65	0.125984	22	0.0426406	6	0.0116293	93	0.180254	66	0.127922	228	0.441912	423	0.819863	230	0.445788	160	0.310114	225	0.436097	165	0.319805	138	0.267473	54	0.104663
Singapore	2018	35334	338	0.956586	318	0.899983	180	0.509424	361	1.02168	89	0.251882	82	0.232071	118	0.333956	61	0.172638	101	0.285844	122	0.345277	368	1.04149	71	0.20094	486	1.37545	351	0.993377	77	0.21792	559	1.58205	74	0.20943	138	0.390559	247	0.699043
Virgin Australia	2018	2387	23	0.963553	22	0.921659	37	1.55006	10	0.418936	15	0.628404	1	0.0418936	4	0.167574	0	0	6	0.251362	2	0.0837872	46	1.92711	0	0	39	1.63385	27	1.13113	0	0	7	0.293255	1	0.0418936	4	0.167574	15	0.628404
China Southern airlines	2018	100162	138	0.137777	2256	2.25235	273	0.272558	336	0.335457	201	0.200675	307	0.306503	202	0.201673	85	0.0848625	76	0.0758771	438	0.437292	180	0.179709	329	0.328468	842	0.840638	695	0.693876	258	0.257583	591	0.590044	103	0.102833	407	0.406342	135	0.134782
Garuda	2018	348715	256	0.0734124	410	0.117575	154	0.0441621	596	0.170913	57	0.0163457	93	0.0266693	150	0.0430151	30	0.00860301	104	0.0298238	127	0.0364194	260	0.0745595	80	0.0229414	193	0.0553461	404	0.115854	117	0.0335518	365	0.10467	106	0.0303973	71	0.0203605	189	0.054199
Thai	2018	80103	208	0.259666	813	1.01494	230	0.28713	561	0.700348	104	0.129833	189	0.235946	183	0.228456	123	0.153552	94	0.117349	233	0.290875	233	0.290875	158	0.197246	120	0.149807	697	0.87013	210	0.262162	476	0.594235	194	0.242188	305	0.38076	185	0.230953
	sum	83.0528		5.01247		11.307		4.82666		5.02438		3.12753		1.95303		1.91027		0.912405		1.69881		2.67215		5.58512		2.03626		8.94062		8.64394		2.3406		7.64141		3.1291		3.20058		3.0905
				83.0528		83.0528		83.0528		83.0528		83.0528		83.0528		83.0528		83.0528		83.0528		83.0528		83.0528		83.0528		83.0528		83.0528		83.0528		83.0528		83.0528		83.0528		83.0528
				0.0603528		0.136142		0.0581156		0.0604962		0.0376571		0.0235155		0.0230007		0.0109858		0.0204546		0.0321742		0.0672478		0.0245176		0.10765		0.104078		0.0281821		0.0920067		0.037676		0.0385367		0.0372113
European
Lufthansa	2018	128425	498	0.387775	1389	1.08157	281	0.218805	449	0.34962	303	0.235935	532	0.41425	226	0.175978	44	0.0342612	152	0.118357	208	0.161962	264	0.205567	474	0.369087	1323	1.03017	993	0.773214	381	0.296671	709	0.552073	403	0.313802	530	0.412692	183	0.142496
KLM+Air France	2018	1091	10	0.91659	10	0.91659	2	0.183318	4	0.366636	0	0	0	0	0	0	5	0.458295	4	0.366636	2	0.183318	12	1.09991	2	0.183318	2	0.183318	16	1.46654	0	0	15	1.37489	5	0.458295	3	0.274977	6	0.549954
Aeroflot	2018	131598	434	0.329792	1532	1.16415	345	0.262162	602	0.457454	429	0.325993	362	0.27508	243	0.184653	56	0.0425538	140	0.106385	333	0.253043	327	0.248484	379	0.287998	1002	0.76141	977	0.742412	302	0.229487	962	0.731014	394	0.299397	618	0.469612	781	0.593474
Turkish Airlines	2018	29817	228	0.764664	356	1.19395	124	0.41587	327	1.09669	113	0.378978	77	0.258242	57	0.191166	63	0.211289	48	0.160982	144	0.482946	301	1.00949	73	0.244827	97	0.325318	272	0.912231	133	0.446054	307	1.02961	79	0.26495	134	0.449408	97	0.325318
Ryanair	2018	100768	168	0.16672	1214	1.20475	181	0.179621	436	0.432677	211	0.209392	436	0.432677	164	0.16275	58	0.057558	105	0.1042	215	0.213361	233	0.231224	367	0.364203	168	0.16672	599	0.594435	218	0.216339	439	0.435654	273	0.270919	407	0.403898	319	0.316569
TAP air Portugal	2018	49654	137	0.275909	599	1.20635	83	0.167157	145	0.292021	51	0.102711	114	0.229589	83	0.167157	51	0.102711	37	0.0745156	89	0.17924	76	0.153059	182	0.366536	308	0.620292	206	0.414871	161	0.324244	166	0.334313	122	0.2457	252	0.507512	45	0.0906271
Finnair	2018	19645	176	0.895902	338	1.72054	155	0.789005	129	0.656656	63	0.320692	53	0.269789	77	0.391957	66	0.335963	51	0.259608	121	0.615933	211	1.07406	141	0.71774	99	0.503945	255	1.29804	57	0.29015	243	1.23696	218	1.1097	117	0.595571	97	0.493764
SAS	2018	17763	172	0.968305	235	1.32297	147	0.827563	147	0.827563	70	0.394078	34	0.191409	55	0.309632	20	0.112594	60	0.337781	68	0.382818	245	1.37927	78	0.439115	108	0.608005	137	0.771266	65	0.365929	136	0.765636	61	0.34341	41	0.230817	142	0.799415
Norwegian	2018	64823	317	0.489024	1072	1.65373	119	0.183577	229	0.35327	204	0.314703	179	0.276137	139	0.21443	40	0.0617065	25	0.0385666	203	0.31316	43	0.0663345	289	0.445829	521	0.803727	282	0.435031	311	0.479768	356	0.549188	354	0.546102	496	0.765161	103	0.158894
Iberia	2018	17365	98	0.564354	210	1.20933	66	0.380075	100	0.575871	137	0.788943	36	0.207314	62	0.35704	47	0.270659	34	0.195796	42	0.241866	136	0.783185	63	0.362799	102	0.587388	142	0.817737	53	0.305212	120	0.691045	57	0.328246	55	0.316729	87	0.501008
		1.34796e+06	T-test	0.598289		0.482625		0.442066		0.756113		0.950296		0.227924		0.608568		0.153913		0.900991		0.614546		0.78913		0.0271748		0.0924379		0.792341		0.31889		0.977397		0.494253		0.107034		0.398676
	sum	88.7881		5.75904		12.6739		3.60715		5.40846		3.07143		2.55449		2.15476		1.68759		1.76283		3.02765		6.25059		3.78145		5.5903		8.22578		2.95385		7.70038		4.18052		4.42638		3.97152
				88.788		88.788		88.788		88.788		88.788		88.788		88.788		88.788		88.788		88.788		88.788		88.788		88.788		88.788		88.788		88.788		88.788		88.788		88.788
				0.0648628		0.142744		0.0406266		0.0609143		0.0345928		0.0287706		0.0242686		0.019007		0.0198543		0.0340998		0.070399		0.0425897		0.0629623		0.0926452		0.0332686		0.0867277		0.0470843		0.0498533		0.0447304

## Sheet: 2019
Airlines	Year	Total Word Count of Report	GRI: 401: Employment	Standardized	402: Labor/Management Relations	Standardized	403: Occupational Health and Safety	Standardized	404: Training and Education	Standardized	405: Diversity and Equal Opportunity	Standardized	406: Non-discrimination	Standardized	407: Freedom of Association and Collective Bargaining	Standardized	408: Child Labor	Standardized	409: Forced or Compulsory Labor	Standardized	410: Security Practices	Standardized	411: Rights of Indigenous Peoples	Standardized	412: Human Rights Assessment	Standardized	413: Local Communities	Standardized	414: Supplier Social Assessment	Standardized	415: Public Policy	Standardized	416: Customer Health and Safety	Standardized	417: Marketing and Labeling	Standardized	418: Customer Privacy	Standardized	419: Socioeconomic Compliance	Standardized
Asia Pacific			Total No. of Keywords		Total No. of Keywords		Total No. of Keywords		Total No. of Keywords		Total No. of Keywords		Total No. of Keywords		Total No. of Keywords		Total No. of Keywords		Total No. of Keywords		Total No. of Keywords		Total No. of Keywords		Total No. of Keywords		Total No. of Keywords		Total No. of Keywords		Total No. of Keywords		Total No. of Keywords		Total No. of Keywords		Total No. of Keywords		Total No. of Keywords
Air Newzealand	2019	16703	126	0.754356	134	0.802251	94	0.562773	52	0.311321	64	0.383165	37	0.221517	37	0.221517	23	0.1377	41	0.245465	10	0.0598695	144	0.862121	19	0.113752	75	0.449021	134	0.802251	39	0.233491	94	0.562773	41	0.245465	21	0.125726	41	0.245465
ANA	2019	68647	315	0.458869	902	1.31397	183	0.266581	265	0.386033	231	0.336504	171	0.2491	90	0.131106	45	0.0655528	81	0.117995	352	0.512768	95	0.138389	343	0.499658	863	1.25716	811	1.18141	175	0.254927	398	0.579778	190	0.276778	217	0.31611	243	0.353985
Cathay Pacific	2019	35186	273	0.775877	499	1.41818	238	0.676405	229	0.650827	126	0.358097	76	0.215995	111	0.315466	38	0.107997	102	0.289888	77	0.218837	396	1.12545	78	0.221679	330	0.937873	327	0.929347	160	0.454726	559	1.5887	87	0.247257	159	0.451884	133	0.377991
Japan Airline	2019	59152	242	0.409115	804	1.35921	203	0.343184	218	0.368542	145	0.245131	171	0.289086	75	0.126792	41	0.069313	145	0.245131	315	0.532526	251	0.424331	251	0.424331	499	0.843589	651	1.10055	236	0.398972	577	0.975453	168	0.284014	336	0.568028	217	0.366852
Qantas	2019	57641	172	0.298399	724	1.25605	147	0.255027	379	0.657518	254	0.440659	142	0.246352	83	0.143995	25	0.0433719	7	0.0121441	134	0.232473	97	0.168283	260	0.451068	545	0.945508	191	0.331361	181	0.314013	314	0.544751	184	0.319217	191	0.331361	66	0.114502
Singapore	2019	55376	618	1.11601	528	0.953482	466	0.84152	336	0.606761	126	0.227535	119	0.214895	146	0.263652	66	0.119185	136	0.245594	136	0.245594	708	1.27853	132	0.23837	464	0.837908	540	0.975152	119	0.214895	656	1.18463	166	0.299769	264	0.476741	110	0.198642
Virgin Australia	2019	10777	38	0.352603	143	1.3269	100	0.927902	98	0.909344	40	0.371161	40	0.371161	16	0.148464	3	0.0278371	25	0.231976	16	0.148464	98	0.909344	11	0.102069	113	1.04853	127	1.17844	31	0.28765	82	0.76088	33	0.306208	41	0.38044	51	0.47323
China Southern airlines	2019	95252	129	0.13543	1281	1.34485	266	0.279259	326	0.34225	172	0.180574	267	0.280309	180	0.188972	82	0.0860874	65	0.06824	366	0.384244	164	0.172175	407	0.427288	838	0.879772	664	0.697098	230	0.241465	518	0.543821	219	0.229916	337	0.353798	98	0.102885
Garuda	2019	371149	953	0.25677	2611	0.703491	756	0.203692	2535	0.683014	345	0.0929546	451	0.121515	672	0.181059	0	0	262	0.0705916	555	0.149536	386	0.104001	667	0.179712	689	0.18564	2395	0.645293	655	0.176479	1607	0.43298	780	0.210158	748	0.201536	703	0.189412
Thai	2019	94251	302	0.320421	1068	1.13314	250	0.265249	547	0.580365	181	0.19204	282	0.299201	273	0.289652	129	0.136869	227	0.240846	351	0.37241	243	0.257822	275	0.291774	104	0.110344	1132	1.20105	319	0.338458	606	0.642964	320	0.339519	434	0.460473	202	0.214321
		84.094		4.87785		11.6115		4.62159		5.49598		2.82782		2.50913		2.01068		0.793913		1.76787		2.85672		5.44045		2.9497		7.49534		9.04195		2.91508		7.81673		2.7583		3.6661		2.63728
				84.094		84.094		84.094		84.094		84.094		84.094		84.094		84.094		84.094		84.094		84.094		84.094		84.094		84.094		84.094		84.094		84.094		84.094		84.094
				0.0580047		0.138078		0.0549575		0.0653552		0.0336269		0.0298372		0.0239099		0.00944078		0.0210226		0.0339706		0.0646948		0.0350762		0.0891305		0.107522		0.0346645		0.0929523		0.0328002		0.0435952		0.0313612
European
Lufthansa	2019	136836	568	0.415095	189	0.138122	306	0.223625	553	0.404133	653	0.477214	434	0.317168	243	0.177585	62	0.0453097	189	0.138122	191	0.139583	380	0.277705	640	0.467713	1581	1.1554	1097	0.80169	401	0.293052	783	0.572218	503	0.367593	552	0.403403	206	0.150545
KLM+Air France	2019	210	0	0	3	1.42857	0	0	1	0.47619	1	0.47619	1	0.47619	1	0.47619	0	0	0	0	0	0	8	3.80952	1	0.47619	1	0.47619	0	0	0	0	2	0.952381	0	0	0	0	1	0.47619
Aeroflot	2019	106663	327	0.306573	1331	1.24786	305	0.285947	505	0.473454	312	0.29251	370	0.346887	196	0.183756	60	0.0562519	130	0.121879	272	0.255009	252	0.236258	414	0.388138	898	0.841904	746	0.699399	288	0.270009	799	0.749088	313	0.293448	554	0.519393	190	0.178131
Turkish Airlines	2019	82513	253	0.306618	823	0.997419	158	0.191485	486	0.588998	109	0.1321	265	0.321162	136	0.164823	98	0.118769	96	0.116345	236	0.286016	211	0.255717	355	0.430235	375	0.454474	557	0.675045	245	0.296923	382	0.462957	223	0.27026	354	0.429023	144	0.174518
Ryanair	2019	103018	156	0.15143	1259	1.22212	210	0.203848	448	0.434875	241	0.23394	479	0.464967	57	0.0553301	92	0.0893048	99	0.0960997	235	0.228115	241	0.23394	386	0.374692	92	0.0893048	578	0.561067	211	0.204819	453	0.439729	296	0.287328	445	0.431963	302	0.293153
TAP air Portugal	2019	58212	133	0.228475	658	1.13035	104	0.178657	149	0.255961	48	0.0824572	131	0.22504	124	0.213014	52	0.0893287	30	0.0515358	120	0.206143	84	0.1443	265	0.455233	334	0.573765	220	0.377929	166	0.285165	189	0.324675	154	0.26455	268	0.460386	56	0.0962001
Finnair	2019	17454	152	0.870861	286	1.63859	136	0.779191	112	0.641687	63	0.360949	43	0.246362	57	0.326573	71	0.406784	47	0.269279	152	0.870861	230	1.31775	81	0.464077	92	0.5271	228	1.30629	42	0.240633	265	1.51828	211	1.20889	98	0.561476	137	0.78492
SAS	2019	84481	454	0.537399	1258	1.48909	298	0.352742	406	0.480581	238	0.28172	210	0.248577	177	0.209515	73	0.08641	122	0.144411	229	0.271067	779	0.922101	286	0.338538	493	0.583563	416	0.492418	270	0.319598	488	0.577645	479	0.566991	238	0.28172	201	0.237923
Norwegian	2019	66665	204	0.306008	704	1.05603	131	0.196505	205	0.307508	94	0.141004	213	0.319508	121	0.181505	43	0.0645016	40	0.0600015	146	0.219005	50	0.0750019	335	0.502513	486	0.729018	292	0.438011	236	0.354009	326	0.489012	173	0.259506	273	0.40951	101	0.151504
Iberia	2019	15131	91	0.601414	117	0.773247	76	0.50228	14	0.0925253	124	0.81951	34	0.224704	55	0.363492	25	0.165224	19	0.12557	44	0.290794	68	0.449408	41	0.270967	62	0.409755	111	0.733593	33	0.218095	136	0.898817	38	0.25114	36	0.237922	78	0.515498
		1.5354e+06	T-test	0.361892		0.758902		0.135008		0.109142		0.555588		0.0731566		0.448539		0.411125		0.113287		0.919098		0.566457		0.0342807		0.281759		0.048745		0.309827		0.609873		0.350958		0.918844		0.604457
		79.6132		3.72387		11.1214		2.91428		4.15591		3.29759		3.19056		2.35178		1.12188		1.12324		2.76659		7.7217		4.1683		5.84047		6.08544		2.4823		6.9848		3.76971		3.7348		3.05858
				79.6132		79.6132		79.6132		79.6132		79.6132		79.6132		79.6132		79.6132		79.6132		79.6132		79.6132		79.6132		79.6132		79.6132		79.6132		79.6132		79.6132		79.6132		79.6132
				0.0467746		0.139693		0.0366055		0.0522013		0.0414202		0.0400758		0.0295401		0.0140917		0.0141088		0.0347504		0.0969902		0.0523568		0.0733606		0.0764376		0.0311795		0.0877342		0.0473503		0.0469118		0.038418
